# Supplementary material for: Targeting therapy-resistant lung cancer stem cells via disruption of the AKT/TSPYL5/PTEN positive-feedback loop
Source: Commun Biol. 2021 Jun 23;4:778. doi: 10.1038/s42003-021-02303-x (PMC8222406; doi:10.1038/s42003-021-02303-x)
Supplement: Supplementary file 4 — Supplementary Data 1 [file 42003_2021_2303_MOESM4_ESM.xlsx]

## Sheet: Source data
Datasheet	Source data for the graph
#1	Fig.1b,c,f,g
#2	Fig.2b,e,h
#3	Fig.3a,c
#4	Fig.4b,c,d,e
#5	Fig.7a,b,f
#6	Fig.8c,e,f
#7	Fig.9a,b,c,d
#8	Supple.Fig.1a
#9	Supple.Fig.2a,c
#10	Supple.Fig.6
#11	Supple.Fig.9
#12	Supple.Fig.11a,b
#13	Supple.Fig.12a,b,c,d

## Sheet: #1_Fig.1b,c,f,g
Fig.1b			Fig.1c					Fig.1f			Fig.1g
SFA			Migration		Invasion			SFA			Migration		Invasion
NT	2Gyx3		NT	2GyX3	NT	2GyX3		NT	GR		NT	GR	NT	GR
32	61		257	408	118	174		32	69		197	288	97	181
35	62		220	418	104	389		40	76		236	304	79	150
40	71		260	381	115	162		44	79		181	246	124	206
40	72		262	407	127	153		47	88		177	316	136	181
42	75		221	398	104	198		56	78		167	334	119	199
42	78		244	414	119	179
43	85		277	388	127	195
44	89		280	369	111	200
46	89		270	447	101	202
47	91		297	374	124	289

## Sheet: #2_FIg.2b,e,h
Fig.2b
A549		A549		A549		A549
SFA		Inv		Mig		CFA
ALlow	ALhigh	ALlow	ALhigh	ALlow	ALhigh	ALlow	ALhigh
7	37	109	284	130	270	34	115
9	43	107	290	155	290	38	89
4	36	112	270	135	305	24	85
6	29	99	295	140	295	54	96
5	34	100	275	150	285	31	89
Fig.2e
H460		H460		H460		H460
SFA		Inv		Mig		CFA
ALlow	ALhigh	ALlow	ALhigh	ALlow	ALhigh	ALlow	ALhigh
7	49	119	184	125	274	34	69
8	36	127	195	160	307	38	72
9	43	131	174	139	310	24	56
5	42	121	202	141	300	54	96
9	52	109	188	147	256	42	82
Fig.2h
A549		A549		A549		A549
SFA		Inv		Mig		CFA
CD44low	CD44high	CD44low	CD44high	CD44low	CD44high	CD44low	CD44high
12	42	76	125	97	312	96	196
11	38	65	156	65	294	112	245
9	39	54	142	72	238	68	221
8	52	84	97	38	302	72	232
19	32	39	120	92	256	89	267

## Sheet: #3_Fig.3a,c
Fig3a
A549
SFA		Inv		Mig
si-CTL	si-TSPYL5	si-CTL	si-TSPYL5	si-CTL	si-TSPYL5
68	38	30	2	72	4
65	36	26	6	83	8
89	32	22	6	74	6
72	41	27	2	85	3
78	36	30	4	61	4
Fig3c
H460
SFA		Inv		Mig
VC	TSPYL5	VC	TSPYL5	VC	TSPYL5
20	81	9	30	34	63
25	95	4	36	31	72
16	78	3	26	36	54
24	113	5	25	40	68
20	83	9	23	34	73

## Sheet: #4_Fig.4b,c,d,e
Fig.4b			Fig.4c			Fig.4d			Fig.4e
A549			A549			H460			H460
SFA			SFA			SFA			SFA
si-CTL	si-AKT		VC	PTEN		VC	AKT		si-CTL	si-PTEN
3	1		12	4		17	20		1	4
5	3		5	6		13	15		1	6
4	2		8	4		14	28		1	3
5	1		13	2		15	25		2	5
7	1		11	5		16	23		2	4

## Sheet: #5_Fig7a,b,f
Fig. 7a
ALhigh	ALlow
VC	VC	WT	T120A	T120D
63	20	54	23	45
65	22	49	24	40
59	24	51	21	43
64	19	55	23	42
64	21	56	18	43
Fig. 7b
CD44low
Invasion		Migration		SFA
VC	TSPYL5	VC	TSPYL5	VC	TSPYL5
39	89	48	109	11	21
49	72	49	136	10	34
36	63	61	122	9	26
41	102	39	111	8	32
37	91	56	97	12	25
Fig.7f
ALDH1A1				ALDH1A3				CD44				PTEN
VC	WT	T120A	T120D	VC	WT	T120A	T120D	VC	WT	T120A	T120D	VC	WT	T120A	T120D
1	1.439	0.955	2.227	1	1.52	0.84	2.2	1	1.895	0.921	2.316	1	0.346	0.58	0.442
1	1.631	0.757	2	1	1.37	1.074	2.111	1	1.769	0.795	2.077	1	0.367	0.58	0.259
1	1.922	0.961	2.039	1	2	0.862	2.069	1	2	0.596	2.105	1	0.322	0.905	0.293

## Sheet: #6_Fig.8c,e,f
Fig.8c
Inv				Mig				CFA				SFA
(-)	T	A	D	(-)	T	A	D	(-)	T	A	D	(-)	T	A	D
89	37	81	30	63	44	62	25	108	82	74	78	48	4	32	2
68	40	72	42	75	40	72	31	119	83	83	59	81	5	31	6
73	21	56	36	81	28	53	38	99	54	95	63	49	7	42	3
67	28	70	30	61	35	68	40	116	68	139	70	60	8	70	4
63	34	66	32	55	43	70	31	103	73	129	55	42	1	50	5
Fig.8e
days	(-)					TS120-T					TS120-A					TS120-D
0	0	0	0	0	0	0	0	0	0	0	0	0	0	0	0	0	0	0	0	0
7	0	0	0	0	0	0	0	0	0	0	0	0	0	0	0	0	0	0	0	0
14	0	0	0	0	0	0	0	0	0	0	0	0	0	0	0	0	0	0	0	0
20	4	4	4	4	4	4	4	4	4	4	4	4	4	4	4	4	4	4	4	4
22	4	4	4	4	4	4	4	4	4	4	4	4	4	4	4	4	4	4	4	4
24	32	224	24	32	78	4	9	4	4	5.25	90	50	50	32	55.5	24	4	4	50	20.5
27	324	50	50	32	114	13.5	4	4	4	6.375	147	90	72	72	95.25	4	24	13.5	50	22.875
28	62.5	324	50	90	131.625	4	4	4	4	4	224	147	72	90	133.25	4	62.5	50	90	51.625
31	400	172	90	147	202.25	4	4	4	4	4	224	324	90	147	196.25	147	192	224	13.5	144.125
34	260	171.5	160	505	274.125	4	4	4	4	4	326	224	147	167	216	32	224	147	283.5	171.625
36	208	324	592	160	321	9	4	4	4	5.25	326	224	167	192	227.25	167	364.5	50	283.5	216.25
38	208	224	292	608.5	333.125	9	4	4	4	5.25	364.5	324	171.5	192	263	192	400	50	326	242
41	343	672	273.5	324	403.125	13.5	4	4	4	6.375	484	364.5	192	192	308.125	243	400	50	484	294.25
44	364	356	343	794	464.25	24	4	4	4	9	544.5	400	224	364.5	383.25	62.5	500	484	256	325.625
48	468.7	735.25	543.332	962.5	677.445	24	4	4	4	9	759.084	581.783	248.788	562.275	537.982	99.944	759.084	268.671	562.275	422.493
50	581.554	1075	694.312	545.96	724.207	32	4	4	4	11	562.275	400	980	635.418	644.423	347	808.5	345.96	692	548.365
52	694.3	1075	994	635.25	849.638	32	4	4	4	11	694.3	994	759.08	562.2	752.395	962.5	692	400	364.5	604.75
Fig.8f
Control	TS120-T	TS120-A	TS120-D
38	4	42	29
47	3	30	23
41	7	35	27
52	2	37	30
37	6	39	29

## Sheet: #7_Fig.9a,b,c,d
Fig.9a
NT				6Gy
(-)	T	A	D	(-)	T	A	D
972	398	872	612	596	98	498	139
1041	536	768	669	631	135	572	187
873	468	716	586	701	204	489	201
765	431	898	612	671	84	569	128
984	368	810	598	548	103	441	289
Fig.9b
SFA			Migration			Invasion
NT	2GyX3	2GyX3 (+) TS120-T	NT	2GyX3	2GyX3 (+) TS120-T	NT	2GyX3	2GyX3 (+) TS120-T
37	59	33	196	362	113	89	124	67
23	81	22	165	346	98	97	172	56
31	69	29	138	298	101	109	165	73
48	88	25	172	256	132	94	139	48
31	78	19	192	301	138	119	124	56
Fig.9c
A549
CFA
NT		Gefitinib		NT		Gefitinib
(-)	TS120-T	(-)	TS120-T	si-CTL	si-TSPYL5	si-CTL	si-TSPYL5
632	312	397	80	672	292	318	72
584	426	361	102	576	279	367	129
691	392	287	69	621	168	342	59
701	473	235	43	617	187	219	53
599	467	214	75	514	196	273	95
Fig. 9d
SFA					CFA
H460	H460/GR				H460	H460/GR
(-)	(-)	T	A	D	(-)	(-)	T	A	D
59	89	28	79	45	373	486	241	386	301
43	74	39	66	34	315	443	298	412	228
37	68	19	52	31	299	376	168	315	298
39	71	31	49	46	392	412	196	364	267
51	69	24	62	42	308	438	172	354	249

## Sheet: #8_Supple.Fig 1a
sFig.1a
H460
(+)DEAB	NT	1GyX3
0.2	2.7	15
0.1	7	14.7
0.2	4	13

## Sheet: #9_Supple.Fig.2a,c
sFig.2a
A549
Inv (cells)			Mig (cells/field)			SFA (Spheres)			CFA (%)
si-CTL	si-ALDH1A1	si-ALDH1A3	si-CTL	si-ALDH1A1	si-ALDH1A3	si-CTL	si-ALDH1A1	si-ALDH1A3	si-CTL	si-ALDH1A1	si-ALDH1A3
30	14	21	63	11	16	48	10	26	89.5522	18.6567	48.5075
28	10	18	57	10	9	56	27	16	104.478	50.3731	29.8507
35	8	20	65	19	12	63	19	13	117.537	35.4478	24.2537
32	13	16	62	13	10	42	6	27	78.3582	11.194	50.3731
30	15	15	53	17	13	59	17	15	110.075	31.7164	27.9851
sFig. 2c
H460
Inv (cells)			Mig (cells/field)			SFA (Spheres)			CFA (%)
VC	ALDH1A1(+)	ALDH1A3(+)	VC	ALDH1A1(+)	ALDH1A3(+)	VC	ALDH1A1(+)	ALDH1A3(+)	VC	ALDH1A1	ALDH1A3
18	37	40	29	37	40	37	62	70	100	198	203
20	55	48	25	42	36	48	58	63	90	215	217
14	39	36	31	40	39	32	76	51	105	185	195
12	48	42	28	43	55	38	63	56	94	200	197
16	51	44	22	38	45	41	72	54	103	210	210

[truncated: 4 more sheets: #10_Supple.Fig.6, #11_Supple.Fig.9, #12_Supple.Fig.11a,b, #13_Supple.Fig.12.a,b,c,d]
